# Supplementary material for: Gut–Kidney Axis on Chip for Studying Effects of Antibiotics on Risk of Hemolytic Uremic Syndrome by Shiga Toxin-Producing Escherichia coli
Source: Toxins (Basel). 2021 Nov 2;13(11):775. doi: 10.3390/toxins13110775 (PMC8622205; doi:10.3390/toxins13110775)
Supplement: Supplementary file 1 [file toxins-13-00775-s001.zip]

Archive with 1 entries (1 files):
- toxins-1362035-supplementary.pdf
